# Supplementary material for: ﻿A new epigean species of Trichopeltis Pocock, 1894 from southwest China (Diplopoda, Polydesmida, Cryptodesmidae)
Source: Zookeys. 2024 Oct 18;1216:17–26. doi: 10.3897/zookeys.1216.128080 (PMC11512097; doi:10.3897/zookeys.1216.128080)
Supplement: XML Treatment for Trichopeltis jiyue [file zookeys.1216.128080-treatment1.xml]

<!DOCTYPE tp:taxon-treatment
  PUBLIC "-//TaxonX//DTD Taxonomic Treatment Publishing DTD v0 20100105//EN" "tax-treatment-NSO.dtd">
<tp:taxon-treatment xmlns:tp="http://www.plazi.org/taxpub"><tp:treatment-meta><kwd-group><label>Taxon classification</label><kwd>
                <named-content content-type="kingdom">Animalia</named-content>
              </kwd><kwd>
                <named-content content-type="order">Polydesmida</named-content>
              </kwd><kwd>
                <named-content content-type="family">Cryptodesmidae</named-content>
              </kwd></kwd-group><mixed-citation publication-type="journal"><person-group><name><surname>Wu</surname><given-names>Zhenfei</given-names></name><name><surname>Zhang</surname><given-names>Sihang</given-names></name><name><surname>Qin</surname><given-names>Fuxue</given-names></name><name><surname>Cong</surname><given-names>Peiyun</given-names></name></person-group><article-title>﻿A new epigean species of <italic><tp:taxon-name><tp:taxon-name-part taxon-name-part-type="genus" reg="Trichopeltis">Trichopeltis</tp:taxon-name-part></tp:taxon-name></italic> Pocock, 1894 from southwest China (<tp:taxon-name><tp:taxon-name-part taxon-name-part-type="class">Diplopoda</tp:taxon-name-part></tp:taxon-name>, <tp:taxon-name><tp:taxon-name-part taxon-name-part-type="order">Polydesmida</tp:taxon-name-part></tp:taxon-name>, <tp:taxon-name><tp:taxon-name-part taxon-name-part-type="family">Cryptodesmidae</tp:taxon-name-part></tp:taxon-name>)</article-title><source>Zookeys</source><day>18</day><month>10</month><year>2024</year><volume>1216</volume><fpage>17</fpage><lpage>26</lpage><pub-id pub-id-type="doi">10.3897/zookeys.1216.128080</pub-id></mixed-citation></tp:treatment-meta><tp:nomenclature><label>﻿</label><tp:taxon-name>
              <object-id xmlns:xlink="http://www.w3.org/1999/xlink" content-type="arpha" xlink:type="simple">55752B89-A045-5C0D-B377-7486D658CA67</object-id>
              <tp:taxon-name-part taxon-name-part-type="genus" reg="Trichopeltis">Trichopeltis</tp:taxon-name-part>
              <tp:taxon-name-part taxon-name-part-type="species" reg="jiyue">jiyue</tp:taxon-name-part>
              <object-id xmlns:xlink="http://www.w3.org/1999/xlink" content-type="zoobank" xlink:type="simple">https://zoobank.org/77367C20-B420-457F-A095-AB493A6BB2F7</object-id>
            </tp:taxon-name><tp:taxon-status xmlns:xlink="http://www.w3.org/1999/xlink" xlink:type="simple">sp. nov.</tp:taxon-status></tp:nomenclature><tp:treatment-sec sec-type="type material" id="SECID0ERGAC"><title>Type material.</title><p><bold><italic>Holotype</italic></bold>: • ♂ (YNU-MD 0151), China, Yunnan Province, Pu’er City, Jingdong Yi Autonomous County, <named-content xmlns:xlink="http://www.w3.org/1999/xlink" content-type="dwc:verbatimCoordinates" xlink:type="simple"><named-content content-type="geo-json" specific-use="{&#34;type&#34;:&#34;Point&#34;,&#34;coordinates&#34;:[101.066111,24.921667]}" id="NCID0E6GAC" xlink:type="simple">24°54'78"N, 101°03'58"E</named-content></named-content>, 2450 m elev., 4.X.2021, leg. Peiyun Cong, Sihang Zhang, Zhenfei Wu &amp; Fuxue Qin. <bold><italic>Paratypes</italic></bold>: • 4 ♂, 9 ♀ (YNU-MD 0152-165) same location as the holotype.</p></tp:treatment-sec><tp:treatment-sec sec-type="etymology" id="SECID0EHHAC"><title>Etymology.</title><p>Jiyue (Chinese spelling) alludes to the bright white appearance when the animal emerges from the leaf mold, like the moon appearing from behind a dark rain cloud.</p></tp:treatment-sec><tp:treatment-sec sec-type="diagnosis" id="SECID0EMHAC"><title>Diagnosis.</title><p><italic><tp:taxon-name><tp:taxon-name-part taxon-name-part-type="genus" reg="Trichopeltis">Trichopeltis</tp:taxon-name-part></tp:taxon-name></italic> is characterized by the relatively long and stout setae on the gonopodal coxae, with the posterior part having two conspicuous wing-like processes (cxp); gonopodal telopodites glabrous and four-branched; and the acropodite curved caudolaterad. The living animal is uniformly bright white.</p></tp:treatment-sec><tp:treatment-sec sec-type="description" id="SECID0EZHAC"><title>Description.</title><p>Length of ♂ ca 17.2–17.8 mm, paratype ♀ ca 17.0–17.4 mm, width of midbody pro- and metazonae 2.2–2.4 mm and 5.3–5.4 mm (♂), 2.2–2.5 mm and 5.1–5.4 mm (♀), respectively.</p><p><bold><italic>Coloration</italic></bold> of tergites uniformly bright white (Fig. <xref ref-type="fig" rid="F1">1A</xref>); fed 1–2 months with local mor and leaves, yellow (Fig. <xref ref-type="fig" rid="F1">1B</xref>); in alcohol, after months of preservation, whitish-yellow to yellow (Fig. <xref ref-type="fig" rid="F1">1C, D</xref>). Antenna whitish-yellow (proximal) to reddish-purple (distal).</p><fig id="F1" position="float" orientation="portrait"><object-id xmlns:xlink="http://www.w3.org/1999/xlink" content-type="doi" xlink:type="simple">10.3897/zookeys.1216.128080.figure1</object-id><object-id xmlns:xlink="http://www.w3.org/1999/xlink" content-type="arpha" xlink:type="simple">B4318DBC-127F-5371-8F6D-B4DB7D07BFD0</object-id><label>Figure 1.</label><caption><p>External morphology and colouration of <italic><tp:taxon-name><tp:taxon-name-part taxon-name-part-type="genus" reg="Trichopeltis">Trichopeltis</tp:taxon-name-part><tp:taxon-name-part taxon-name-part-type="species" reg="jiyue">jiyue</tp:taxon-name-part></tp:taxon-name></italic> sp. nov. <bold>A</bold> ♂ holotype in habitus and live <bold>B</bold> fed 1–2 months in laboratory <bold>C, D</bold> ♀ paratype, after 3 months storage in 75% alcohol. Scale bars: 10 mm (<bold>A</bold>); 5 mm (<bold>B–D</bold>).</p></caption><graphic xmlns:xlink="http://www.w3.org/1999/xlink" xlink:href="zookeys-1216-017_article-128080__-g001.jpg" position="float" orientation="portrait" xlink:type="simple" id="oo_1156162.jpg"><uri content-type="original_file" xlink:type="simple">https://binary.pensoft.net/fig/1156162</uri></graphic></fig><p><bold><italic>Adults body</italic></bold> with 20 segments, collum plus 17 podous and 1 apodous tergites, plus 1 telson. In width, head &lt;&lt; collum &lt; segment 2 &lt; 3 &lt; 4 &lt; 5 &lt; 6 &lt; 7-17, thereafter body tapered towards telson.</p><p><bold><italic>Head</italic></bold> sparsely pilose, epicranial suture present (Fig. <xref ref-type="fig" rid="F2">2A</xref>). Antennae short and clavate, reaching tergite 4 when stretched ventrally; in length, antennomere 6 &gt; 3 &gt; 2 = 4 &gt; 5 &gt; 1 &gt; 7 (Fig. <xref ref-type="fig" rid="F2">2A</xref>); antennomeres 5–7 each with a bacilliform sensilla field apico-laterally, the numbers of bacilliform sensilla are 100, 67, and 34, respectively.</p><fig id="F2" position="float" orientation="portrait"><object-id xmlns:xlink="http://www.w3.org/1999/xlink" content-type="doi" xlink:type="simple">10.3897/zookeys.1216.128080.figure2</object-id><object-id xmlns:xlink="http://www.w3.org/1999/xlink" content-type="arpha" xlink:type="simple">E7821E50-8057-51D5-8F67-55269D44AA09</object-id><label>Figure 2.</label><caption><p><abbrev xmlns:xlink="http://www.w3.org/1999/xlink" xlink:title="Scanning electron microscope" id="ABBRID0ERKAC" xlink:type="simple">SEM</abbrev> images of <italic><tp:taxon-name><tp:taxon-name-part taxon-name-part-type="genus" reg="Trichopeltis">Trichopeltis</tp:taxon-name-part><tp:taxon-name-part taxon-name-part-type="species" reg="jiyue">jiyue</tp:taxon-name-part></tp:taxon-name></italic> sp. nov., ♂ holotype <bold>A</bold> head, dorsal view <bold>B</bold> collum and the second segment, dorsal view <bold>C</bold> segments 6–9, dorsal view <bold>D</bold> cross-section of segment 5, caudal view <bold>E</bold> antenna disc coeloconic sensilla, plan view <bold>F</bold> telson and anal, ventral view <bold>G</bold> limbus of segment 5, subventral view <bold>H</bold> claw of leg, subventral view <bold>I</bold> paraterga of segment 6, ventral view. Scale bars: 1 mm (<bold>A–D</bold>); 50 μm (<bold>E, H</bold>); 20 μm (<bold>G</bold>); 500 μm (<bold>F, I</bold>).</p></caption><graphic xmlns:xlink="http://www.w3.org/1999/xlink" xlink:href="zookeys-1216-017_article-128080__-g002.jpg" position="float" orientation="portrait" xlink:type="simple" id="oo_1156163.jpg"><uri content-type="original_file" xlink:type="simple">https://binary.pensoft.net/fig/1156163</uri></graphic></fig><p><bold><italic>Collum</italic></bold> completely covering the head from above, inverted subtrapeziform, regularly convex at peripheric margin, caudal margin slightly concave (Fig. <xref ref-type="fig" rid="F2">2B</xref>); arranged with 12 or 13 regular, transverse rows of small, spherical, setigerous tubercles on the surface, tubercles 8-13+8-13 per row, surrounded with spherical granulations, seta on each tubercle directed caudad (Fig. <xref ref-type="fig" rid="F2">2B</xref>).</p><p><bold><italic>Prozona</italic></bold> of segments following collum finely shagreened, metazona densely tuberculate and setose; fore and caudolateral margins of collum, anterolateral, lateral and caudal margins of following paraterga of segments besides telson with obvious dentiform-lobulate lobules, smallest at mid-dorsal region and slightly larger bidirectionally at caudal margins of paraterga.</p><p><bold><italic>Dorsum</italic></bold> convex, postcollum paraterga flat, very broad and long, narrowly rounded laterally, axial line absent. Metatergal segments 2–16 with four or five irregular transverse rows of similarly small, spherical, setigerous tubercles. Tubercles decreasingly extend to paraterga, but each of the latter only with three or four irregular rows of similar tubercles (Fig. <xref ref-type="fig" rid="F2">2C</xref>), surrounded by spherical granulations, same to collum; following metatergal segments 17 and 18 with 6–8 rows of smaller tubercles.</p><p><bold><italic>Paraterga</italic></bold> very strongly developed (Fig. <xref ref-type="fig" rid="F2">2C</xref>), regularly declivous, the tips extending down below level of venter (Fig. <xref ref-type="fig" rid="F2">2D</xref>). Segments 2–15 slightly projecting forward, each with 6–9 small, crown-like dentiform, lateral lobules (Fig. <xref ref-type="fig" rid="F2">2I</xref>) and 7–9 tongue-shaped to squarish caudolateral lobules; all evident, setigerous and microvillose segments 16–19 projecting caudally, each with 5–7 small, crown-like dentiform, lateral lobules and 9–13 tongue-shaped to squarish, caudolateral lobules; all evident, setigerous, and microvillose.</p><p><bold><italic>Sterna</italic></bold> sparsely setose; axial line present; tergite stricture divided into pro- and metazone parts. Limbus, with a row of tongue-shaped lobules, microdenticulate apically (Fig. <xref ref-type="fig" rid="F2">2G</xref>). Pore visible, lying on the ventral paraterga of segment 5, ozopores formula not discernable.</p><p><bold><italic>Telson</italic></bold> (Fig. <xref ref-type="fig" rid="F2">2F</xref>) conical, with numerous spherical granulations; epiproct flattened dorsoventrally, microtuberculate, with four strong apical papillae. Hypoproct roundly subtrapeziform, 1+1 caudal setae separated, surface rugged.</p><p><bold><italic>Legs</italic></bold> (Fig. <xref ref-type="fig" rid="F2">2D, H</xref>) long and slender, without modifications, longer than paraterga when stretched straight, about 1.2 times as long as the width of paraterga. In length, femur ≈ tarsus &gt;&gt; prefemur &gt; coxa = tibia &gt; postfemur &gt; claw.</p><p><bold><italic>Gonopods</italic></bold> complex (Figs <xref ref-type="fig" rid="F3">3</xref>, <xref ref-type="fig" rid="F4">4</xref>). Coxae with relatively long stout setae; with two conspicuous wing-like processes (cxp). Telopodite complex, with four-branched process (<bold>p</bold>), clearly curved (Figs <xref ref-type="fig" rid="F3">3</xref>, <xref ref-type="fig" rid="F4">4</xref>), approximately as long as coxa, divided by a notch (Fig. <xref ref-type="fig" rid="F3">3D</xref>); prefemur glabrous; femorite (<bold>p1</bold>) one leaf-shaped lobe on the inner side mesally; branch <bold>p2</bold> leaf-shaped, three times as long as <bold>p1</bold>, rather thick, curved caudolaterally, with dense micro-setae on surface, distal margin with serrate process; <bold>p3</bold> subconical, with three apical processes; <bold>p4</bold> leaf-shaped, close to the <bold>p2</bold>, the distal margin consists of numerous conical processes, forming a corolliform pulvillus; with no distinct solenomere.</p><fig id="F3" position="float" orientation="portrait"><object-id xmlns:xlink="http://www.w3.org/1999/xlink" content-type="doi" xlink:type="simple">10.3897/zookeys.1216.128080.figure3</object-id><object-id xmlns:xlink="http://www.w3.org/1999/xlink" content-type="arpha" xlink:type="simple">EB870C49-86B2-5BE8-A26E-00781117566C</object-id><label>Figure 3.</label><caption><p>Gonopodal characters of <italic><tp:taxon-name><tp:taxon-name-part taxon-name-part-type="genus" reg="Trichopeltis">Trichopeltis</tp:taxon-name-part><tp:taxon-name-part taxon-name-part-type="species" reg="jiyue">jiyue</tp:taxon-name-part></tp:taxon-name></italic> sp. nov., ♂ holotype, paratype. <bold>A, C</bold> right gonopod, sublateral and subfrontal views <bold>B</bold> left gonopod, subcaudal view <bold>D</bold> right gonopod, ventral view, coxite and telopodite divided by a notch <bold>E</bold> enlargement of box-E of A, prefemur sheet micro-setose on the surface <bold>F</bold> gonopod, ventral view from above <bold>G</bold> enlargement of box-G of A, corolliform solenomere <bold>H</bold> seminal groove <bold>I</bold> box-I of C, tripartite apical process. Abbreviations: p1, p2, p3, p4 = processes of telopodite; cp = corolliform pulvillus; cxp = coxa process; ms = microsetae; sg = seminal groove; tap = tripartite apical process; ca = cannula; cx = coxa; te = telopodite; n = notch. Scale bars: 500 μm (<bold>A–D, F</bold>); 50 μm (<bold>E, G</bold>); 100 μm (<bold>H, I</bold>).</p></caption><graphic xmlns:xlink="http://www.w3.org/1999/xlink" xlink:href="zookeys-1216-017_article-128080__-g003.jpg" position="float" orientation="portrait" xlink:type="simple" id="oo_1156164.jpg"><uri content-type="original_file" xlink:type="simple">https://binary.pensoft.net/fig/1156164</uri></graphic></fig><fig id="F4" position="float" orientation="portrait"><object-id xmlns:xlink="http://www.w3.org/1999/xlink" content-type="doi" xlink:type="simple">10.3897/zookeys.1216.128080.figure4</object-id><object-id xmlns:xlink="http://www.w3.org/1999/xlink" content-type="arpha" xlink:type="simple">E16F36C1-5E62-5428-8AF0-DAAC28E6B4FD</object-id><label>Figure 4.</label><caption><p><italic><tp:taxon-name><tp:taxon-name-part taxon-name-part-type="genus" reg="Trichopeltis">Trichopeltis</tp:taxon-name-part><tp:taxon-name-part taxon-name-part-type="species" reg="jiyue">jiyue</tp:taxon-name-part></tp:taxon-name></italic> sp. nov., ♂ holotype, paratype. <bold>A</bold> subfrontal view <bold>B</bold> subcaudal view <bold>C</bold> cadual view. Abbreviations: p1, p2, p3, p4 = processes of telopodite; cxp = coxa process; sg = seminal groove; ca = cannula. Scale bar: 200 μm.</p></caption><graphic xmlns:xlink="http://www.w3.org/1999/xlink" xlink:href="zookeys-1216-017_article-128080__-g004.jpg" position="float" orientation="portrait" xlink:type="simple" id="oo_1156165.jpg"><uri content-type="original_file" xlink:type="simple">https://binary.pensoft.net/fig/1156165</uri></graphic></fig></tp:treatment-sec><tp:treatment-sec sec-type="remarks" id="SECID0EKCAE"><title>Remarks.</title><p>The specimens were found on a stoney roadside, which some researchers usually walk around. As compared with virgin forests, the surroundings were relatively densely populated. However, the environment is undeveloped, and it the new species seemed abundant.</p></tp:treatment-sec></tp:taxon-treatment>
